# Supplementary material for: HELLS Is Negatively Regulated by Wild-Type P53 in Liver Cancer by a Mechanism Involving P21 and FOXM1
Source: Cancers (Basel). 2022 Jan 17;14(2):459. doi: 10.3390/cancers14020459 (PMC8773711; doi:10.3390/cancers14020459)
Supplement: Supplementary file 1 [file cancers-14-00459-s001.zip]

Archive with 1 entries (1 files):
- cancers-1564318-supplementary-1.pdf
